# Supplementary material for: Effects of Erythromycin on Osteoclasts and Bone Resorption via DEL-1 Induction in Mice
Source: Antibiotics (Basel). 2021 Mar 17;10(3):312. doi: 10.3390/antibiotics10030312 (PMC8002756; doi:10.3390/antibiotics10030312)
Supplement: Supplementary file 1 [file antibiotics-10-00312-s001.zip]

Archive with 13 entries (12 files):
- Supplementary Materials/
- Supplementary Materials/Materials and Methods S1.pdf
- __MACOSX/Supplementary Materials/._Materials and Methods S1.pdf
- Supplementary Materials/Materials and Methods S1.docx
- __MACOSX/Supplementary Materials/._Materials and Methods S1.docx
- Supplementary Materials/.DS_Store
- __MACOSX/Supplementary Materials/._.DS_Store
- Supplementary Materials/FigureS2.pdf
- __MACOSX/Supplementary Materials/._FigureS2.pdf
- Supplementary Materials/FigureS3.pdf
- __MACOSX/Supplementary Materials/._FigureS3.pdf
- Supplementary Materials/FigureS1.pdf
- __MACOSX/Supplementary Materials/._FigureS1.pdf
